# Supplementary material for: 3,3′-Diindolylmethane Ameliorates Metabolism Dysfunction-Associated Fatty Liver Disease via AhR/p38 MAPK Signaling
Source: Nutrients. 2025 May 15;17(10):1681. doi: 10.3390/nu17101681 (PMC12113855; doi:10.3390/nu17101681)
Supplement: Supplementary file 1 [file nutrients-17-01681-s001.zip]

Archive with 1 entries (1 files):
- nutrients-3622662-supplementary.pdf
